# Supplementary material for: Outcomes of Anal Cancer Patients with Inflammatory Bowel Disease Treated with Curative Chemoradiotherapy: A Systematic Review of Current Evidence
Source: Curr Oncol. 2025 Dec 9;32(12):693. doi: 10.3390/curroncol32120693 (PMC12731345; doi:10.3390/curroncol32120693)
Supplement: Supplementary file 1 [file curroncol-32-00693-s001.zip]

Archive with 1 entries (1 files):
- curroncol-3979228-supplementary.pdf
